# Supplementary material for: Distinct Intramuscular Extracellular Matrix Protein Responses to Exercise Training in COPD and Healthy Adults and Their Association with Muscle Remodeling
Source: Cells. 2025 Oct 22;14(21):1656. doi: 10.3390/cells14211656 (PMC12607679; doi:10.3390/cells14211656)
Supplement: Supplementary file 1 [file cells-14-01656-s001.zip]

Archive with 1 entries (1 files):
- cells-3881249-supplementary.pdf
